# Supplementary material for: Implementation of Interventions and Policies on Opioids and Awareness of Opioid-Related Harms in Canada: A Multistage Mixed Methods Descriptive Study
Source: Int J Environ Res Public Health. 2022 Apr 22;19(9):5122. doi: 10.3390/ijerph19095122 (PMC9099533; doi:10.3390/ijerph19095122)
Supplement: Supplementary file 1 [file ijerph-19-05122-s001.zip]

Archive with 1 entries (1 files):
- ijerph-1617809-supplementary.pdf
